# Supplementary material for: Relationship between the Pre-ECMO and ECMO Time and Survival of Severe COVID-19 Patients: A Systematic Review and Meta-Analysis
Source: J Clin Med. 2024 Feb 1;13(3):868. doi: 10.3390/jcm13030868 (PMC10856383; doi:10.3390/jcm13030868)
Supplement: Supplementary file 1 [file jcm-13-00868-s001.zip]

Archive with 1 entries (1 files):
- jcm-2770704-supplementary.pdf
